# Supplementary material for: Expression of a Mutant kcnj2 Gene Transcript in Zebrafish
Source: ISRN Mol Biol. 2013 Nov 26;2013:324839. doi: 10.1155/2013/324839 (PMC4890933; doi:10.1155/2013/324839)
Supplement: Supplementary file 1 — The supplementary materials contain additional figures relating to the bioinformatic analysis and expression of WT and Δ95–98 kcnj2-12 proteins in zebrafish embryos sections. The bioinformatic analyses include the conservation of synteny, alignment of the amino acid sequences of human KCNJ2, mouse Kcnj2 and the five putative zebrafish kcnj2 orthologues, and the unrooted gene tree for the KCNJ2, KCNJ4, KCNJ12 and KCNJ14 gene families. The expression of WT and Δ95–98 kcnj2-12 proteins in zebrafish embryos section include the results of the proportion of dead embryos detected 24 hours after injecting different amounts of WT kcnj2-12 RNA and Δ95–98 kcnj2-12 RNA, the average percentage of death and percentage of deformed embryos expressing Δ95–98 kcnj2-12, WT kcnj2-12 and combined Δ95–98 and WT kcnj2-12 proteins, and images of aberrant embryos expressing Δ95–98 alone, and Δ95–98 and WT protein combined. The supplemental tables include the Ensembl gene codes of all amino acid sequences used to construct the KCNJ2 unrooted gene tree; the primer sequences used for the verification of the zebrafish orthologue of the human KCNJ2 gene, 5' RACE of the kcnj2-12 gene transcript, qRT-PCR and construction of the kcnj2-12 recombinant; and the transcript and peptide lengths of all five putative zebrafish kcnj2 gene orthologues. [file 324839.f1.zip]

Archive with 13 entries (12 files):
- Supplementary material/
- Supplementary material/Sup fig 1.eps
- Supplementary material/Sup fig 2.eps
- Supplementary material/Sup fig 3.eps
- Supplementary material/Sup fig 4.eps
- Supplementary material/Sup fig 5.eps
- Supplementary material/Sup fig 6.eps
- Supplementary material/Sup fig 7.eps
- Supplementary material/Sup fig 8.eps
- Supplementary material/Supplementary Material.doc
- supplementary_table_1_mb_700510.doc
- supplementary_table_2_mb_700511.doc
- supplementary_table_3_mb_700512.doc
